# Supplementary material for: Spontaneous droplet transport on shape-evolving microfiber rails
Source: Nat Commun. 2025 Dec 4;16:10894. doi: 10.1038/s41467-025-65884-9 (PMC12678407; doi:10.1038/s41467-025-65884-9)
Supplement: Supplementary file 14 — Source Data [file 41467_2025_65884_MOESM14_ESM.xlsx]

## Sheet: Fig2c
			(1.8 μL) Droplet position /mm
		Time /s	Trailling edge	Leading edge
		0	1.645	3.119
		0.067	1.006	3.241
		0.133	0.467	3.362
		0.2	0.274	3.383
		0.267	0.224	3.607
		0.333	0.193	3.708
		0.4	0.193	3.749
		0.6	0.193	3.779
		0.8	0.213	3.779
		1	0.325	3.759
		1.2	0.985	3.769
		1.4	1.168	3.789
		1.6	1.574	3.759
		1.8	1.645	3.779
		2	1.686	3.789
		2.2	1.758	3.789
		2.4	1.818	3.789
		2.5	1.859	3.779
		2.833	2.458	4.399
		3.167	2.722	4.531
		3.5	3.301	5.151
		3.833	3.667	5.323
		4.167	3.851	5.75
		4.5	3.972	5.882
		4.833	4.287	5.912
		5.167	4.328	5.953
		5.5	4.348	6.004
		5.833	4.378	6.014
		6.167	4.378	6.055
		6.5	4.673	6.492
		6.833	4.704	6.522
		7.167	4.815	6.543
		7.5	4.978	6.573
		7.833	5.018	6.624
		8.167	5.019	6.665
		8.5	5.069	6.695
		8.833	5.069	6.695
		9.167	5.069	6.725
		9.5	5.323	7.122
		9.833	5.536	7.254
		10.167	5.576	7.264
		10.5	5.676	7.335
		10.833	5.689	7.365
		11.167	5.78	7.64
		11.5	6.065	7.914
		11.833	6.065	7.924
		12	6.105	7.934

## Sheet: Fig2e
			Droplet width /mm
		Time /s	Wleading	Wtailing	Wdrop	α /°
		0	0.571	0.564	0.5675
		0.334	0.541	0.571	0.556
		0.567	0.571	0.591	0.581
		1.034	0.672	0.732	0.702
		1.067	0.678	0.752	0.715
		1.3	0.759	0.84	0.7995
		1.434	0.793	0.873	0.833
		1.8	0.88	0.987	0.9335
		2.1	0.954	1.128	1.041
		2.334	1.004	1.185	1.0945
		2.7	0.987	1.162	1.0745
		3.2	0.96	1.215	1.0875
		3.7	0.907	1.189	1.048
		4.2	0.866	1.189	1.0275	8.84
		4.7	0.893	1.195	1.044	8.97
		5.534	0.873	1.182	1.0275	8.51
		6.367	0.826	1.162	0.994	9.04
		6.867	0.846	1.135	0.9905	9.24
		7.867	0.806	1.135	0.9705	9.5
		8.867	0.833	1.185	1.009	9.64
		9.867	0.756	1.041	0.8985	8.5
		11	0.786	1.064	0.925	8.54

## Sheet: Fig3b&3c
	Fig3b
	Surface tension of droplet γ (mN m-1)	Average transport velocity (mm s-1)	SD
	76.532	0.67367	0.23047
	53.333	0.64467	0.04131
	39.089	1.21	0.29866
	31.759	1.78333	0.29143
	Fig3c
	Viscosity of droplet μ (mPa s)	Average transport velocity (mm s-1)	SD
	0.98	1.69933	0.65132
	43.84	0.32267	0.12398
	141.8	0.207	0.07641
	364.8	0.017	0.00964

## Sheet: Fig3e
	Temperature (℃）	Dehydration duration (s)	SD
	24.7	213.333	3.21455
	30.2	106	2
	35.8	82	1
	39.6	62.3333	2.51661
	44.9	43	3
	49.8	30.6667	0.57735
	55.1	25	1
	59.8	17.6667	0.57735

## Sheet: Fig3f
	Time /h	Deflection of microfiber yf (mm)
	0	0
	0.005	1.324
	0.01	1.304
	0.01472	1.225
	0.03139	1.046
	0.03972	0.545
	0.05111	0.01
	0.05944	0
	0.06778	0
	0.06944	0.816
	0.07222	1.162
	0.075	1.356
	0.08694	1.355
	0.09778	1.313
	0.10611	0.544
	0.11889	0.02
	0.12722	0
	0.13556	0.001
	0.13722	0.741
	0.13972	1.173
	0.14278	1.343
	0.14694	1.296
	0.15111	1.287
	0.165	1.267
	0.17333	0.597
	0.18444	0.02
	0.19278	0
	0.20111	0
	0.20278	0.806
	0.205	1.141
	0.21	1.219
	0.21667	1.34
	0.23056	1.231
	0.24028	0.513
	0.25139	0.021
	0.25972	0
	0.26806	0
	0.26944	0.597
	0.27222	1.1
	0.27361	1.225
	0.28028	1.336
	0.28583	1.356
	0.29417	1.303
	0.3025	1.173
	0.31083	0.524
	0.31917	0.011
	0.3275	0
	0.33583	0
	0.3375	0.493
	0.34028	0.817
	0.34861	1.29
	0.36389	1.333
	0.37222	1.331
	0.38472	0.87
	0.39167	0.346
	0.39722	0.064
	0.40556	0
	0.41389	0
	0.41722	1.068
	0.42111	1.225
	0.42472	1.308
	0.43111	1.288
	0.43361	1.267
	0.44694	0.796
	0.46472	0.042
	0.47306	0
	0.48139	0
	0.48556	0.964
	0.49417	1.273
	0.50833	1.163
	0.52861	0.797
	0.54194	0.064
	0.55028	0
	0.55861	0
	0.56333	1.048
	0.58722	1.262
	0.59583	1.22
	0.61333	0.807
	0.62667	0.032
	0.635	0
	0.64333	0
	0.64639	0.797
	0.66917	1.279
	0.67861	1.247
	0.69194	0.671
	0.70917	0.032
	0.7175	0
	0.72583	0
	0.72778	0.786
	0.74056	1.253
	0.74972	1.205
	0.77	0.66
	0.79	0
	0.79833	0
	0.80667	0
	0.80944	0.994
	0.82194	1.209
	0.83861	1.24
	0.85611	0.733
	0.87	0.052
	0.87833	0
	0.88667	0
	0.89139	0.931
	0.91028	1.225
	0.93444	1.204
	0.94861	0.712
	0.95861	0.062
	0.96694	0
	0.97528	0
	0.97722	0.827
	0.98833	1.212
	1.01556	1.152
	1.02833	0.639
	1.04333	0.011
	1.05167	0
	1.06	0
	1.06167	0.753
	1.085	1.236
	1.09722	1.235
	1.11667	0.67
	1.12944	0.033
	1.13778	0
	1.14611	0
	1.14806	0.639
	1.16028	1.239
	1.17806	1.209
	1.19194	0.744
	1.21139	0.021
	1.21972	0
	1.22806	0
	1.23	0.775
	1.24472	1.232
	1.26833	1.184
	1.28639	0.576
	1.29722	0.033
	1.30556	0
	1.31389	0
	1.31556	0.754
	1.33	1.225
	1.35167	1.225
	1.37028	0.586
	1.38139	0.053
	1.38972	0
	1.39806	0
	1.40028	0.838
	1.40944	1.192
	1.4275	1.183
	1.44556	0.597
	1.46111	0.021
	1.46944	0
	1.47778	0
	1.47972	0.785
	1.48917	1.215
	1.50778	1.147
	1.52583	0.638
	1.54611	0.052
	1.55444	0
	1.56278	0
	1.56472	0.691
	1.57472	1.228
	1.58889	1.188
	1.61028	0.617
	1.62667	0.031
	1.635	0
	1.64333	0
	1.64556	0.702
	1.665	1.237
	1.67306	1.204
	1.69028	0.586
	1.70778	0.01
	1.72444	0
	1.73278	0
	1.73444	0.733
	1.74389	1.194
	1.75333	1.131
	1.77028	0.534
	1.79222	0.021
	1.80056	0
	1.80889	0
	1.81111	0.743
	1.81778	1.125
	1.84861	1.037
	1.86694	0.555
	1.88	0.047
	1.88833	0
	1.89667	0
	1.89833	0.723
	1.90361	1.124
	1.92694	1.106
	1.95167	0.566
	1.96444	0.044
	1.97278	0
	1.98111	0
	1.98389	0.712
	2.01056	1.131
	2.0375	1.11
	2.06056	0.628
	2.05972	0.054
	2.06806	0
	2.07639	0
	2.07778	0.807
	2.08528	1.121
	2.11278	1.121
	2.13139	0.639
	2.15	0.021
	2.15833	0
	2.16667	0
	2.16889	0.753
	2.17917	1.141
	2.19278	1.162
	2.21583	0.586
	2.23722	0.052
	2.24556	0
	2.25389	0
	2.25556	0.733
	2.26306	1.12
	2.29917	1.12
	2.32306	0.535
	2.33167	0.035
	2.34	0
	2.34833	0
	2.35	0.743
	2.36111	1.109
	2.37194	1.136
	2.38917	0.67
	2.41139	0.01
	2.41972	0
	2.42806	0
	2.43	0.733
	2.44167	1.141
	2.47694	1.162
	2.50194	0.534
	2.5125	0.032
	2.52083	0
	2.52917	0
	2.53028	0.575
	2.53833	1.151
	2.57306	1.125
	2.60222	0.659
	2.605	0.055
	2.61333	0
	2.62167	0
	2.62306	0.628
	2.63167	1.13
	2.66056	1.173
	2.68667	0.597
	2.69472	0.042
	2.70306	0
	2.71139	0
	2.71333	0.765
	2.71722	1.162
	2.75611	1.115
	2.78028	0.733
	2.78806	0.043
	2.79639	0
	2.80472	0
	2.80667	0.817
	2.81917	1.152
	2.84028	1.114
	2.8675	0.807
	2.88389	0.022
	2.89222	0
	2.90056	0
	2.90278	0.796
	2.91472	1.165
	2.93417	1.154
	2.96556	0.513
	2.98083	0.033
	2.98917	0
	2.9975	0
	2.99889	0.639
	3.01028	1.131
	3.03306	1.106
	3.06694	0.629
	3.07444	0.017
	3.08278	0
	3.09111	0
	3.09306	0.785
	3.10417	1.164
	3.12194	1.104
	3.14583	0.534
	3.16083	0
	3.16917	0
	3.1775	0
	3.17889	0.628
	3.19444	1.17
	3.21056	1.036
	3.23194	0.471
	3.25111	0.021
	3.25944	0
	3.26778	0
	3.26944	0.743
	3.275	1.129
	3.29806	1.098
	3.32083	0.524
	3.33417	0.064
	3.3425	0
	3.35083	0
	3.35278	0.628
	3.36361	1.147
	3.38056	1.076
	3.39806	0.544
	3.41111	0.054
	3.41944	0
	3.42778	0
	3.42944	0.65
	3.43639	1.149
	3.46083	1.071
	3.48	0.66
	3.49944	0.048
	3.50778	0
	3.51611	0
	3.5175	0.586
	3.52444	1.138
	3.54833	1.089
	3.57083	0.586
	3.58833	0.032
	3.59667	0
	3.605	0
	3.60667	0.713
	3.61278	1.14
	3.62889	1.109
	3.64944	0.618
	3.66972	0.034
	3.67806	0
	3.68639	0
	3.68889	0.723
	3.69861	1.174
	3.71111	1.153
	3.7275	0.744
	3.74667	0.042
	3.755	0
	3.76333	0
	3.76528	0.733
	3.77333	1.184
	3.77889	1.163
	3.80333	0.566
	3.82056	0.021
	3.82889	0
	3.83722	0
	3.83861	0.66
	3.84861	1.158
	3.86861	1.121
	3.88861	0.66
	3.90722	0.032
	3.91556	0
	3.92389	0
	3.92556	0.618
	3.93306	1.158
	3.94694	1.147
	3.96583	0.681
	3.98417	0.032
	3.9925	0
	4.00083	0
	4.00278	0.629
	4.0125	1.127
	4.0325	1.089
	4.05167	0.65
	4.07278	0.022
	4.08111	0
	4.08944	0
	4.09194	0.838
	4.0975	1.128
	4.10722	1.098
	4.12278	0.722
	4.14389	0.042
	4.15222	0
	4.16056	0
	4.16306	0.672
	4.16861	1.136
	4.18694	1.044
	4.21306	0.556
	4.22972	0.033
	4.23806	0
	4.24639	0
	4.24833	0.671
	4.25833	1.13
	4.27222	1.089
	4.28861	0.472
	4.30806	0.021
	4.31639	0
	4.32472	0
	4.32667	0.679
	4.33556	1.15
	4.34917	1.109
	4.36583	0.607
	4.38333	0.021
	4.39167	0
	4.4	0
	4.40222	0.733
	4.40833	1.158
	4.42444	1.127
	4.44611	0.66
	4.46417	0.042
	4.4725	0
	4.48083	0
	4.48278	0.671
	4.49	1.16
	4.505	1.14
	4.52417	0.514
	4.54389	0.032
	4.55222	0
	4.56056	0
	4.56278	0.796
	4.57028	1.168
	4.58444	1.095
	4.6025	0.597
	4.62333	0.031
	4.63167	0
	4.64	0
	4.6425	0.713
	4.65194	1.131
	4.67111	1.121
	4.68861	0.629
	4.70167	0.027
	4.71	0
	4.71833	0
	4.72028	0.712
	4.72806	1.15
	4.75194	1.13
	4.77972	0.461
	4.79528	0.011
	4.80361	0
	4.81194	0
	4.81389	0.733
	4.8225	1.164
	4.84222	1.104
	4.86417	0.597
	4.88	0.032
	4.88833	0
	4.89667	0
	4.89917	0.777
	4.905	1.118
	4.92361	1.039
	4.95	0.714
	4.97	0.045
	4.97833	0
	4.98667	0
	4.98917	0.733
	4.99694	1.14
	5.01028	1.121
	5.0275	0.692
	5.05444	0.02
	5.06278	0
	5.07111	0
	5.07361	0.712
	5.07917	1.168
	5.09639	1.057
	5.12556	0.555
	5.14528	0.042
	5.15361	0
	5.16194	0
	5.16444	0.817
	5.17222	1.14
	5.18972	1.077
	5.20639	0.608
	5.22778	0.021
	5.23611	0
	5.24444	0
	5.24639	0.65
	5.25333	1.135
	5.28139	1.036
	5.30667	0.608
	5.32278	0.055
	5.33111	0
	5.33944	0
	5.34167	0.67
	5.34833	1.12
	5.36361	1.09
	5.38222	0.639
	5.39917	0.054
	5.4075	0
	5.41583	0
	5.41778	0.702
	5.42278	1.139
	5.44667	1.131
	5.46361	0.66
	5.48111	0.04
	5.48944	0
	5.49778	0
	5.49972	0.628
	5.50611	1.137
	5.52889	1.128
	5.54972	0.555
	5.56639	0.032
	5.57472	0
	5.58306	0
	5.585	0.671
	5.59139	1.149
	5.60694	1.1
	5.625	0.692
	5.64556	0.042
	5.65389	0
	5.66222	0
	5.66472	0.796
	5.68778	1.126
	5.70306	1.022
	5.72306	0.03
	5.73139	0
	5.73972	0
	5.74222	0.692
	5.75472	1.115
	5.76917	1.053
	5.78528	0.514
	5.80139	0.042
	5.80972	0
	5.81806	0
	5.82	0.691
	5.82778	1.116
	5.84694	1.016
	5.86389	0.503
	5.87944	0.031
	5.88778	0
	5.89611	0
	5.89806	0.628
	5.90556	1.129
	5.92556	1.11
	5.94444	0.607
	5.96111	0.042
	5.96944	0
	5.97778	0
	5.97972	0.639
	5.98667	1.095
	6.02139	1
	6.04278	0.565
	6.06083	0.012
	6.06917	0
	6.0775	0
	6.07944	0.587
	6.08972	1.106
	6.10111	1.086
	6.12	0.555
	6.14	0.011
	6.14833	0
	6.15667	0
	6.15889	0.723
	6.165	1.104
	6.18861	0.985
	6.2075	0.514
	6.22444	0.053
	6.23278	0
	6.24111	0
	6.24306	0.66
	6.24917	1.111
	6.27028	1.032
	6.28583	0.534
	6.305	0.031
	6.31333	0
	6.32167	0
	6.32389	0.712
	6.33	1.133
	6.34861	0.964
	6.36417	0.639
	6.38278	0.063
	6.39111	0
	6.39944	0
	6.40139	0.702
	6.40778	1.114
	6.43083	1.024
	6.44861	0.597
	6.46611	0.034
	6.47444	0
	6.48278	0
	6.48528	0.692
	6.49583	1.107
	6.51556	1.027
	6.53361	0.639
	6.54917	0.074
	6.5575	0
	6.56583	0
	6.5675	0.503
	6.57389	1.112
	6.59972	1.032
	6.61639	0.398
	6.62806	0.023
	6.63639	0
	6.64472	0
	6.64694	0.712
	6.65444	1.106
	6.68056	1.025
	6.6975	0.608
	6.71472	0.042
	6.72306	0
	6.73139	0
	6.73361	0.639
	6.74194	1.104
	6.76278	1.016
	6.78222	0.566
	6.79889	0.055
	6.80722	0
	6.81556	0
	6.8175	0.681
	6.82417	1.109
	6.8425	1.079
	6.85722	0.633
	6.88028	0.052
	6.88861	0
	6.89694	0
	6.89944	0.744
	6.90278	1.106
	6.93833	1.037
	6.95306	0.681
	6.97333	0.054
	6.98167	0
	6.99	0
	6.99167	0.628
	6.99861	1.109
	7.02861	1.099
	7.04611	0.639
	7.06444	0.036
	7.07278	0
	7.08111	0
	7.08333	0.681
	7.09361	1.106
	7.12861	0.964
	7.13778	0.691
	7.15583	0.013
	7.16417	0
	7.1725	0
	7.17417	0.618
	7.18167	1.119
	7.20222	1.068
	7.21778	0.544
	7.235	0.054
	7.24333	0
	7.25167	0
	7.25389	0.618
	7.26417	1.104
	7.29778	1.005
	7.32444	0.586
	7.33972	0.028
	7.34806	0
	7.35639	0
	7.35889	0.618
	7.36833	1.103
	7.3825	1.011
	7.4	0.597
	7.42444	0.063
	7.43278	0
	7.44111	0
	7.44333	0.629
	7.45139	1.118
	7.48306	1.037
	7.49694	0.639
	7.51444	0.035
	7.52278	0
	7.53111	0
	7.53333	0.702
	7.53972	1.119
	7.56222	1.058
	7.58111	0.555
	7.60417	0.011
	7.6125	0
	7.62083	0
	7.62333	0.671
	7.6325	1.106
	7.65639	0.995
	7.67611	0.545
	7.69111	0.035
	7.69944	0
	7.70778	0
	7.71028	0.733
	7.71694	1.117
	7.75139	1.065
	7.76833	0.587
	7.78667	0.032
	7.795	0
	7.80333	0
	7.80556	0.65
	7.81222	1.106
	7.82722	1.033
	7.84472	0.733
	7.86694	0.032
	7.87528	0
	7.88361	0
	7.88528	0.618
	7.89528	1.112
	7.91639	1.142
	7.9325	0.65
	7.9525	0.053
	7.96083	0
	7.96917	0
	7.97167	0.713
	7.97722	1.104
	8.00194	1.001
	8.02056	0.672
	8.03778	0.026
	8.04611	0
	8.05444	0
	8.05722	0.796
	8.06194	1.118
	8.08694	1.016
	8.10056	0.66
	8.11778	0.045
	8.12611	0
	8.13444	0
	8.13639	0.712
	8.14333	1.118
	8.16389	1.089
	8.18639	0.618
	8.20083	0.024
	8.20917	0
	8.2175	0
	8.21944	0.66
	8.22694	1.119
	8.26	1.021
	8.28222	0.524
	8.29806	0.044
	8.30639	0
	8.31472	0
	8.31667	0.628
	8.32306	1.116
	8.3525	1.005
	8.36917	0.576
	8.38472	0.053
	8.39306	0

## Sheet: Fig3h
		Storage time (day)	Average transport velocity (mm s-1)	SD
		0	0.44333	0.02122
		10	0.383	0.007
		20	0.405	0.03079
		30	0.38467	0.02631

## Sheet: Fig4c
Total length of rail Lf (mm)
25		ε = Ld/Lf
Ld (mm)		Deposit position ε	Transport distance (mm)
2.398		0.09592	-2.278
3.673		0.14692	-3.257
5.046		0.20184	-3.935
7.287		0.29148	-5.305
9.725		0.389	-5.542
15.487		0.61948	5.203
17.615		0.7046	4.92
19.447		0.77788	3.468
21.508		0.86032	3.355
22.568		0.90272	2.324

## Sheet: Fig5c
Total length of rail Lf (mm)
25		ε = Ld/Lf
Ld (mm)		Deposit position ε	Transport distance (mm)
3.423		0.13692	-3.423
4.524		0.18096	-4.524
6.894		0.27576	10.342
8.067		0.32268	13.286
9.575		0.383	15.17
11.203		0.44812	13.72
13.845		0.5538	11.155
17.536		0.70144	7.464
20.083		0.80332	4.917

## Sheet: Fig6a
		0 s		3 s		5 s		8 s		11 s
		Y axis position (mm)		Y axis position (mm)		Y axis position (mm)		Y axis position (mm)		Y axis position (mm)
	X axis position (mm)	Fiber up	Fiber down	Fiber up	Fiber down	Fiber up	Fiber down	Fiber up	Fiber down	Fiber up	Fiber down
	0	4.957	3.652	5.209	3.389	5.346	3.252	5.494	3.126	5.588	3.041
	0.895	4.957	3.652	5.241	3.368	5.399	3.231	5.578	3.084	5.704	2.978
	1.895	4.957	3.652	5.283	3.305	5.494	3.136	5.683	2.978	5.83	2.873
	2.895	4.957	3.652	5.346	3.252	5.557	3.094	5.778	2.905	5.946	2.778
	3.895	4.957	3.652	5.367	3.294	5.588	3.147	5.799	2.978	5.936	2.852
	4.895	4.957	3.652	5.346	3.347	5.504	3.22	5.683	3.084	5.83	2.978
	5.895	4.957	3.652	5.283	3.42	5.43	3.336	5.557	3.231	5.693	3.136
	6.895	4.957	3.652	5.209	3.483	5.304	3.441	5.388	3.389	5.483	3.336
	7.895	4.957	3.652	5.073	3.526	5.178	3.504	5.199	3.494	5.241	3.441
	8.895	4.957	3.652	5.052	3.536	5.104	3.536	5.136	3.557	5.136	3.557
	9.895	4.957	3.652	5.018	3.547	5.062	3.557	5.073	3.568	5.062	3.56
	10.895	4.957	3.652	5.009	3.568	5.03	3.557	5.041	3.557	5.041	3.568
	11.895	4.957	3.652	4.967	3.568	4.988	3.568	4.999	3.578	4.988	3.589
	12.895	4.957	3.652	4.947	3.62	4.967	3.589	4.967	3.61	4.957	3.599
	13.895	4.957	3.652	4.936	3.662	4.936	3.652	4.936	3.662	4.946	3.683

## Sheet: Fig6b
	Transport distance Lt (mm)	Droplet volume Ω (μL)	Average transport velocity (mm s-1)
	5.8	1.2	0.1043
	5.4	1.2	0.1173
	3.8	1.2	0.13077
	2.7	1.2	0.088
	6.7	1.6	0.36894
	5.2	1.6	0.39347
	3.5	1.6	0.33182
	2	1.6	0.31742
	5.3	2	0.20249
	4.5	2	0.19867
	3.9	2	0.18727
	2.4	2	0.15755
	6.5	2.4	0.15109
	5.2	2.4	0.17688
	3.8	2.4	0.19532
	2.4	2.4	0.1872

[truncated: 16 more sheets: Fig6d, Fig6f, Fig6g, Fig7b, Fig7d &FigS19, Fig8c, FigS2c, FigS3, FigS4, FigS7, FigS9b&c, FigS11, FigS13, FigS15, FigS16, FigS17b&c]
